# Supplementary material for: Rosmarinic acid exhibits broad anti-enterovirus A71 activity by inhibiting the interaction between the five-fold axis of capsid VP1 and cognate sulfated receptors
Source: Emerg Microbes Infect. 2020 Jun 4;9(1):1194–205. doi: 10.1080/22221751.2020.1767512 (PMC7448925; doi:10.1080/22221751.2020.1767512)
Supplement: Supplemental Material [file TEMI_A_1767512_SM6068.zip]

Archive with 3 entries (3 files):
- 1767512_Suppl files/Figure_S1_final.TIF
- 1767512_Suppl files/Supplemental Information.docx
- 1767512_Suppl files/Table_S1._Amino_acid_sequence_alignment_of_the_EV_A71_VP1_protein_of_various_genotypes.docx
